# Supplementary material for: A Six-Week Follow-Up Study on the Sustained Effects of Prolonged Water-Only Fasting and Refeeding on Markers of Cardiometabolic Risk
Source: Nutrients. 2022 Oct 15;14(20):4313. doi: 10.3390/nu14204313 (PMC9612103; doi:10.3390/nu14204313)
Supplement: Supplementary file 1 [file nutrients-14-04313-s001.zip]

Archive with 1 entries (1 files):
- nutrients-1936888-supplementary.pdf
